# Supplementary material for: Intracultural Differences in Local Botanical Knowledge and Knowledge Loss among the Mexican Isthmus Zapotecs
Source: PLoS One. 2016 Mar 17;11(3):e0151693. doi: 10.1371/journal.pone.0151693 (PMC4795621; doi:10.1371/journal.pone.0151693)
Supplement: S4 Table — (XLS) [file pone.0151693.s006.xls]

## Sheet: RawDataBase
S4 Table, paper Saynes et al., Intracultural differences in local botanical knowledge and knowledge loss among the Mexican Isthmus Zapotecs
Legends for categories that are not self-explaining:
Locality: 1 - Juchitan, 2 - San Blas Atempa, 3 - Santa Marìa Xadani
Activity: 1 - Main economic activity - primary sector (farming), 2 - secondary and terciary activity (industry, commerce, government, services)
Schooling: years of formal schooling
						Visual recognition of 30 species																															Knows local life form
Number of interviewee	Locality	Activity	Age	Schooling	LanguageCompetence	Sp.1	Sp.2	Sp.3	Sp.4	Sp.5	Sp.6	Sp.7	Sp.8	Sp.9	Sp.10	Sp.11	Sp.12	Sp.13	Sp.14	Sp.15	Sp.16	Sp.17	Sp.18	Sp.19	Sp.20	Sp.21	Sp.22	Sp.23	Sp.24	Sp.25	Sp.26	Sp.27	Sp.28	Sp.29	Sp.30	Sum	Sp.1	Sp.2	Sp.3	Sp.4	Sp.5	Sp.6	Sp.7	Sp.8	Sp.9	Sp.10	Sp.11	Sp.12	Sp.13
73	1	1	55	0	1	1	0	1	0	1	1	1	1	1	1	1	0	0	1	1	1	0	0	0	1	1	1	1	1	1	0	1	1	0	1	21	1	0	1	0	1	1	1	1	1	1	1	0	0
97	1	1	22	5	3	1	0	1	0	1	0	1	1	1	1	1	1	1	1	1	1	0	1	0	1	1	1	1	1	1	1	1	1	1	1	25	1	0	1	0	1	0	1	1	1	1	1	1	1
20	1	1	52	7	3	1	0	1	1	1	0	1	1	1	1	1	1	1	1	1	1	0	1	1	1	1	1	1	1	1	1	1	1	1	1	27	1	0	1	1	1	0	1	1	1	1	1	1	1
90	1	1	51	0	2	1	1	1	1	1	0	1	1	0	1	1	1	1	0	1	1	1	1	0	1	1	1	1	0	1	1	1	1	0	1	24	1	1	1	1	1	0	1	1	0	1	1	1	1
76	1	1	46	3	3	1	1	1	1	1	0	1	1	1	1	1	1	0	1	1	1	0	1	0	1	1	0	1	1	1	1	1	1	1	0	24	1	1	1	1	1	0	1	1	1	1	1	1	0
92	1	1	24	6	3	1	1	1	0	1	1	1	1	1	1	1	1	1	1	1	1	1	1	0	1	1	1	1	0	1	1	1	1	1	1	27	1	1	1	0	1	1	1	1	1	1	1	1	1
22	1	1	46	0	1	1	0	1	1	1	1	1	1	1	1	1	1	1	1	1	1	1	1	0	1	1	1	1	1	1	1	1	1	1	1	28	1	0	1	1	1	0	1	1	1	1	1	1	1
23	1	1	63	0	3	1	1	1	1	1	1	1	1	1	1	1	1	1	1	1	1	0	1	0	1	1	1	1	1	1	1	1	1	1	1	28	1	0	1	1	1	1	1	1	1	1	1	1	1
101	1	1	47	3	3	1	1	1	0	1	0	1	1	1	1	1	1	0	1	1	1	1	1	0	1	1	1	1	1	1	1	1	1	1	1	26	1	1	1	0	1	0	1	1	1	1	1	1	0
84	1	1	52	2	2	1	1	1	1	1	0	1	1	0	1	1	1	0	0	1	1	1	1	0	1	1	1	1	1	1	1	1	1	1	1	25	1	1	1	1	1	0	1	1	0	1	1	1	0
133	1	1	23	4	3	1	0	1	1	1	0	1	1	1	1	1	1	1	1	1	1	1	1	0	1	1	1	1	1	1	1	1	1	1	1	27	1	0	1	1	1	0	1	1	1	1	1	1	1
25	1	1	78	1	3	1	0	1	1	1	1	1	1	1	1	1	1	1	0	1	1	1	1	0	1	1	1	1	1	1	1	1	1	1	0	26	1	0	1	1	1	1	1	1	1	1	1	1	1
82	1	1	26	3	2	1	1	1	1	1	1	0	1	1	1	1	1	1	1	1	1	1	1	0	1	1	0	1	1	1	1	1	1	1	1	27	1	1	1	1	1	1	0	1	1	1	1	1	1
99	1	1	38	4	1	1	1	1	1	1	0	1	1	1	1	1	1	0	1	1	1	1	1	0	1	1	1	1	1	1	1	1	1	1	1	27	1	1	1	1	1	0	1	1	1	1	1	1	0
26	1	1	47	4	3	1	1	1	1	1	1	1	1	1	1	1	1	1	0	1	1	1	1	0	1	1	1	1	1	1	1	1	1	1	0	27	1	1	1	1	1	1	1	1	1	1	1	1	1
91	1	1	53	0	1	1	0	1	1	1	0	1	1	1	1	1	1	1	0	1	1	1	1	0	1	1	1	1	1	1	1	1	1	1	0	25	1	0	1	1	1	0	1	1	1	1	1	1	1
125	1	1	35	6	3	1	1	1	0	1	0	1	1	1	1	1	1	1	1	1	1	1	1	0	1	1	1	1	1	1	1	1	1	1	1	27	1	1	0	0	1	0	1	1	1	1	1	1	1
98	1	1	23	7	3	1	0	1	1	1	0	1	1	1	1	1	1	1	1	1	1	1	1	0	1	1	1	1	1	1	1	1	1	1	1	27	1	0	1	1	1	0	1	1	1	1	1	1	1
75	1	1	60	0	2	1	0	1	1	1	1	1	1	0	1	1	1	1	1	1	1	1	1	0	1	1	1	1	1	1	1	1	1	1	0	26	1	0	1	1	1	1	1	1	0	1	1	1	1
87	1	1	47	0	2	1	1	1	0	1	0	1	1	1	1	1	1	1	1	1	1	1	1	1	1	1	1	1	0	1	1	1	1	1	1	27	1	1	1	0	1	0	1	1	1	1	1	1	1
96	1	1	47	1	1	1	1	1	0	1	0	1	1	1	1	1	1	1	1	1	1	1	1	1	1	1	1	1	1	1	1	1	1	1	1	28	1	1	1	0	1	0	1	1	1	1	1	1	1
78	1	1	68	0	2	1	1	1	1	1	1	1	1	1	1	1	1	1	0	1	1	1	1	0	1	1	1	1	0	1	1	1	1	1	0	26	1	1	1	1	1	1	1	1	1	1	1	1	1
24	1	1	55	3	3	1	1	1	1	1	1	1	1	1	1	1	1	1	1	1	1	1	1	1	1	1	0	1	1	1	1	1	1	1	1	29	1	1	1	1	1	1	1	1	1	1	1	1	1
95	1	1	53	0	2	1	0	1	1	1	0	1	1	0	1	1	1	1	1	1	1	1	1	1	1	1	1	1	1	1	1	1	1	1	1	27	1	0	1	1	1	0	1	1	0	1	1	1	1
80	1	1	36	0	2	1	1	1	1	1	1	1	1	1	1	1	1	1	1	1	1	1	1	1	1	1	1	1	1	1	1	1	1	1	1	30	1	1	1	1	1	1	1	1	1	1	1	1	1
88	1	1	39	9	3	1	0	1	0	1	0	1	1	1	1	1	1	1	1	1	1	1	1	1	1	1	1	1	1	1	1	1	1	1	1	27	1	0	1	0	1	0	1	1	1	1	1	1	1
102	1	1	59	0	2	1	0	1	1	1	1	1	1	1	1	1	1	1	1	1	1	1	1	0	1	1	1	1	1	1	1	1	1	1	0	27	1	0	1	1	1	1	1	1	1	1	1	1	1
71	1	1	37	1	3	1	0	1	0	1	1	1	1	1	1	1	1	1	1	1	1	1	1	1	1	1	1	1	1	1	1	1	1	1	0	27	1	0	1	0	1	1	1	1	1	1	1	1	1
21	1	1	66	0	3	1	1	1	1	1	1	1	1	1	1	1	1	1	0	1	1	1	1	1	1	1	1	1	1	1	1	1	1	1	0	28	1	1	1	1	1	1	1	1	1	1	1	1	1
124	1	1	37	5	3	1	0	1	0	1	1	1	1	1	1	1	1	1	1	1	1	1	1	0	1	1	1	1	1	1	1	1	1	1	1	27	1	0	1	0	1	1	1	1	1	1	1	1	1
123	1	1	56	6	3	1	0	1	0	1	1	1	1	1	1	1	1	1	1	1	1	1	1	0	1	1	1	1	1	1	1	1	1	1	1	27	1	0	1	0	1	1	1	1	1	1	1	1	1
132	1	1	65	2	2	1	1	1	1	1	0	1	1	1	1	1	1	1	1	1	1	1	1	0	1	1	1	1	1	1	1	1	1	1	1	28	1	1	1	1	1	0	1	1	1	1	1	1	1
100	1	1	57	4	2	1	1	1	1	1	1	1	1	0	1	1	1	1	1	1	1	1	1	1	1	1	1	1	1	1	1	1	1	1	1	29	1	1	1	1	1	1	1	1	0	1	1	1	1
94	1	1	39	0	1	1	1	1	0	1	0	1	1	1	1	1	1	1	1	1	1	1	1	1	1	1	1	1	1	1	1	1	1	1	1	28	1	1	1	0	1	0	1	1	1	1	1	1	1
83	1	1	54	2	2	1	1	1	1	1	1	1	1	1	1	1	1	1	1	1	1	1	1	0	1	1	1	1	1	1	1	1	1	1	1	29	1	1	1	1	1	1	1	1	1	1	1	1	1
93	1	1	60	4	3	1	0	1	1	1	1	1	1	1	1	1	1	1	1	1	1	1	1	1	1	1	1	1	1	1	1	1	1	1	1	29	1	0	1	1	1	1	1	1	1	1	1	1	1
131	1	1	50	2	1	1	1	1	1	1	1	1	1	1	1	1	1	1	1	1	1	1	1	0	1	1	1	1	1	1	1	1	1	1	1	29	1	1	1	1	1	0	1	1	1	1	1	1	1
126	1	1	53	0	1	1	1	1	1	1	1	1	1	1	1	1	1	1	1	1	1	1	1	0	1	1	1	1	1	1	1	1	1	1	1	29	1	1	1	1	1	1	1	1	1	1	1	1	1
130	1	1	64	0	1	1	1	1	1	1	1	1	1	1	1	1	1	1	1	1	1	1	1	0	1	1	1	1	1	1	1	1	1	1	1	29	1	1	1	1	1	1	1	1	1	1	1	1	1
89	1	1	51	0	2	1	1	1	1	1	1	1	1	1	1	1	1	1	1	1	1	1	1	0	1	1	1	1	1	1	1	1	1	1	1	29	1	1	1	1	1	1	1	1	1	1	1	1	1
103	1	1	52	0	1	1	1	1	1	1	1	1	1	1	1	1	1	1	1	1	1	1	1	1	1	1	1	1	1	1	1	1	1	1	1	30	1	1	1	1	1	1	1	1	1	1	1	1	1
129	1	1	62	4	3	1	1	1	1	1	1	1	1	1	1	1	1	1	1	1	1	1	1	0	1	1	1	1	1	1	1	1	1	1	1	29	1	1	1	1	1	1	1	1	1	1	1	1	1
127	1	1	63	1	3	1	1	1	1	1	1	1	1	1	1	1	1	1	1	1	1	1	1	1	1	1	1	1	1	1	1	1	1	1	1	30	1	1	1	1	1	1	1	1	1	1	1	1	1
77	1	1	69	0	2	1	1	1	1	1	1	1	1	1	1	1	1	1	1	1	1	1	1	1	1	1	1	1	1	1	1	1	1	1	1	30	1	1	1	1	1	1	1	1	1	1	1	1	1
81	1	1	57	0	2	1	1	1	1	1	1	1	1	1	1	1	1	1	1	1	1	1	1	1	1	1	1	1	1	1	1	1	1	1	1	30	1	1	1	1	1	1	1	1	1	1	1	1	1
86	1	1	30	2	1	1	1	1	1	1	1	1	1	1	1	1	1	1	1	1	1	1	1	1	1	1	1	1	1	1	1	1	1	1	1	30	1	1	1	1	1	1	1	1	1	1	1	1	1
72	1	1	58	2	1	1	1	1	1	1	1	1	1	1	1	1	1	1	1	1	1	1	1	1	1	1	1	1	1	1	1	1	1	1	1	30	1	1	1	1	1	1	1	1	1	1	1	1	1
74	1	1	53	0	1	1	1	1	1	1	1	1	1	1	1	1	1	1	1	1	1	1	1	1	1	1	1	1	1	1	1	1	1	1	1	30	1	1	1	1	1	1	1	1	1	1	1	1	1
85	1	1	21	6	3	1	1	1	1	1	1	1	1	1	1	1	1	1	1	1	1	1	1	1	1	1	1	1	1	1	1	1	1	1	1	30	1	1	1	1	1	1	1	1	1	1	1	1	1
79	1	1	52	2	3	1	1	1	1	1	1	1	1	1	1	1	1	1	1	1	1	1	1	1	1	1	1	1	1	1	1	1	1	1	1	30	1	1	1	1	1	1	1	1	1	1	1	1	1
141	2	1	29	3	2	1	0	1	1	1	1	1	1	1	1	1	1	1	1	1	1	1	1	0	1	1	1	1	1	1	1	1	1	1	0	27	1	0	1	1	1	1	1	1	1	1	1	1	1
165	2	1	53	9	3	1	1	1	1	0	0	1	1	1	1	1	1	1	1	1	1	1	0	0	1	1	1	1	1	1	1	1	1	1	0	25	1	1	1	1	0	0	1	1	1	1	1	1	1
147	2	1	35	3	1	1	1	1	1	1	0	1	1	1	1	1	1	1	0	1	1	1	1	0	1	1	1	1	1	1	1	1	1	1	0	26	1	0	1	1	1	0	1	1	1	1	1	1	1
154	2	1	43	5	2	1	1	1	0	1	1	1	1	1	1	1	1	1	1	1	1	1	0	0	1	1	1	1	0	1	1	1	1	1	1	26	1	1	1	0	1	1	1	1	1	1	1	1	1
150	2	1	53	0	1	1	0	1	1	1	1	1	1	1	1	1	1	1	0	1	1	1	0	1	1	1	1	1	1	1	1	1	1	0	0	25	1	0	1	1	1	1	1	1	1	1	1	1	1
164	2	1	38	9	3	1	1	1	1	1	1	1	0	1	1	1	1	1	1	1	1	1	0	1	1	1	1	1	1	1	1	1	1	1	0	27	1	1	1	1	1	1	1	0	1	1	1	1	1
152	2	1	49	3	3	1	1	1	0	1	1	1	1	1	1	1	1	1	1	1	1	1	1	1	1	1	1	1	1	1	1	1	1	1	1	29	1	1	1	0	1	1	1	1	1	1	1	1	1
295	2	1	51	3	1	1	1	1	1	0	1	1	1	1	1	1	1	1	1	1	1	1	1	1	1	1	0	1	1	1	1	1	1	0	0	26	1	1	1	1	0	1	1	1	1	1	1	1	1
140	2	1	46	4	2	1	0	1	1	1	1	1	1	1	1	1	1	1	1	1	1	1	1	0	1	1	1	1	1	1	1	1	1	0	1	27	1	0	1	1	1	1	1	1	1	1	1	1	1
159	2	1	49	7	3	1	1	1	1	0	0	1	1	1	1	1	1	1	1	1	1	1	0	1	1	1	1	1	1	1	1	1	1	1	1	27	1	1	1	1	0	0	1	1	1	1	1	1	1
151	2	1	46	6	1	1	1	1	0	1	1	1	1	1	1	1	1	1	1	1	1	1	1	1	1	1	1	1	1	1	1	1	1	1	1	29	1	1	1	0	1	1	1	1	1	1	1	1	1
170	2	1	54	3	3	1	1	1	1	0	1	1	1	1	1	1	1	1	1	1	1	1	1	1	1	1	1	1	1	1	1	1	1	1	0	28	1	1	1	1	0	1	1	1	1	1	1	1	1
290	2	1	49	9	3	1	1	1	1	0	1	1	1	1	1	1	1	1	1	1	1	1	1	1	1	1	1	1	1	0	1	1	1	1	1	28	1	1	1	1	0	1	1	1	1	1	1	1	1
293	2	1	53	0	1	1	1	1	1	1	1	1	1	1	1	1	1	1	1	1	1	1	1	1	1	1	1	1	1	1	1	1	1	0	0	28	1	1	1	1	1	1	1	1	1	1	1	1	1
148	2	1	34	2	2	1	0	1	1	1	1	1	1	1	1	1	1	1	1	1	1	1	1	1	1	1	1	1	1	1	1	1	1	1	1	29	1	0	1	1	1	1	1	1	1	1	1	1	1
302	2	1	49	0	2	1	1	1	1	0	1	1	1	1	1	1	1	1	1	1	1	1	1	1	1	1	0	1	1	1	1	1	1	1	1	28	1	1	1	1	0	1	1	1	1	1	1	1	1
296	2	1	42	9	3	1	1	1	1	1	1	1	1	1	1	1	1	1	1	1	1	1	0	1	1	1	1	1	1	1	1	1	1	1	1	29	1	1	1	1	1	1	1	1	1	1	1	1	1
163	2	1	55	7	3	1	1	1	1	1	1	1	1	1	1	1	1	1	1	1	1	1	1	1	1	1	1	1	1	1	1	1	1	1	1	30	1	1	1	1	1	1	1	1	1	1	1	1	1
158	2	1	72	0	3	1	0	1	1	1	1	1	1	1	1	1	1	1	1	1	1	1	1	1	1	1	1	1	1	1	1	1	1	1	0	28	1	0	1	1	1	1	1	1	1	1	1	1	1
299	2	1	43	3	2	1	1	1	1	0	1	1	1	1	1	1	1	1	1	1	1	1	0	1	1	1	1	1	1	1	1	1	1	1	1	28	1	1	1	1	0	1	1	1	1	1	1	1	1
153	2	1	45	6	3	1	1	1	1	1	1	1	1	1	1	1	1	1	1	1	1	1	1	1	1	1	1	1	1	1	1	1	1	1	1	30	1	1	1	1	1	1	1	1	1	1	1	1	1
300	2	1	50	5	3	1	1	1	1	1	1	1	1	1	1	0	1	1	1	1	1	1	1	1	1	1	1	1	1	1	1	1	1	1	1	29	1	1	1	1	1	1	1	1	1	1	0	1	1
160	2	1	49	3	3	1	1	1	1	1	1	1	1	1	1	1	1	1	1	1	1	1	0	1	1	1	1	1	1	1	1	1	1	1	1	29	1	1	1	1	1	1	1	1	1	1	1	1	1
291	2	1	68	3	1	1	1	1	1	0	1	1	1	1	1	1	1	1	1	1	1	1	1	1	1	1	1	1	1	1	1	1	1	1	1	29	1	1	1	1	0	1	1	1	1	1	1	1	1
303	2	1	36	0	1	1	1	1	1	1	1	1	1	0	1	1	1	1	1	1	1	1	1	1	1	1	1	1	1	1	1	1	1	1	1	29	1	1	1	1	1	1	1	1	0	1	1	1	1
146	2	1	44	6	3	1	1	1	1	1	1	1	1	1	1	1	1	1	1	1	1	1	1	1	1	1	1	1	1	1	1	1	1	1	1	30	1	1	1	1	1	1	1	1	1	1	1	1	0
167	2	1	60	0	2	1	1	1	1	1	1	1	1	1	1	1	1	1	1	1	1	1	1	1	1	1	1	1	1	1	1	1	1	1	1	30	1	1	1	1	1	1	1	1	1	1	1	1	1
142	2	1	53	5	3	1	1	1	1	1	1	1	1	1	1	1	1	1	1	1	1	1	1	1	1	1	1	1	1	1	1	1	1	1	1	30	1	1	1	1	1	1	1	1	1	1	1	1	1
168	2	1	56	3	3	1	1	1	1	1	1	1	1	1	1	1	1	1	1	1	1	1	1	1	1	1	1	1	1	1	1	1	1	1	1	30	1	1	1	1	1	1	1	1	1	1	1	1	1
156	2	1	37	6	3	1	1	1	1	1	1	1	1	1	1	1	1	1	1	1	1	1	1	1	1	1	1	1	1	1	1	1	1	1	1	30	1	1	1	1	1	1	1	1	1	1	1	1	1
301	2	1	53	0	2	1	1	1	1	1	1	1	1	1	1	1	1	1	1	1	1	1	0	1	1	1	1	1	1	1	1	1	1	1	1	29	1	1	1	1	1	1	1	1	1	1	1	1	1
155	2	1	56	3	3	1	1	1	1	1	1	1	1	1	1	1	1	1	1	1	1	1	1	1	1	1	1	1	1	1	1	1	1	1	1	30	1	1	1	1	1	1	1	1	1	1	1	1	1
162	2	1	68	5	3	1	1	1	1	1	1	1	1	1	1	1	1	1	1	1	1	1	1	1	1	1	1	1	1	1	1	1	1	1	1	30	1	1	1	1	1	1	1	1	1	1	1	1	1
157	2	1	51	3	2	1	1	1	1	1	1	1	1	1	1	1	1	1	1	1	1	1	1	1	1	1	1	1	1	1	1	1	1	1	1	30	1	1	1	1	1	1	1	1	1	1	1	1	1
171	2	1	45	5	3	1	1	1	1	1	1	1	1	1	1	1	1	1	1	1	1	1	1	1	1	1	1	1	1	1	1	1	1	1	1	30	1	1	1	1	1	1	1	1	1	1	1	1	1
149	2	1	61	3	3	1	1	1	1	1	1	1	1	1	1	1	1	1	1	1	1	1	1	1	1	1	1	1	1	1	1	1	1	1	1	30	1	1	1	1	1	1	1	1	1	1	1	1	1
143	2	1	66	0	1	1	1	1	1	1	1	1	1	1	1	1	1	1	1	1	1	1	1	1	1	1	1	1	1	1	1	1	1	1	1	30	1	1	1	1	1	1	1	1	1	1	1	1	1
297	2	1	69	0	1	1	1	1	1	1	1	1	1	1	1	1	1	1	1	1	1	1	1	1	1	1	1	1	1	1	1	1	1	1	1	30	1	1	1	1	1	1	1	1	1	1	1	1	1
161	2	1	46	6	3	1	1	1	1	1	1	1	1	1	1	1	1	1	1	1	1	1	1	1	1	1	1	1	1	1	1	1	1	1	1	30	1	1	1	1	1	1	1	1	1	1	1	1	1
298	2	1	60	0	2	1	1	1	1	1	1	1	1	1	1	1	1	1	1	1	1	1	1	1	1	1	1	1	1	1	1	1	1	1	1	30	1	1	1	1	1	1	1	1	1	1	1	1	1
304	2	1	54	9	3	1	1	1	1	1	1	1	1	1	1	1	1	1	1	1	1	1	1	1	1	1	1	1	1	1	1	1	1	1	1	30	1	1	1	1	1	1	1	1	1	1	1	1	1
166	2	1	63	0	2	1	1	1	1	1	1	1	1	1	1	1	1	1	1	1	1	1	1	1	1	1	1	1	1	1	1	1	1	1	1	30	1	1	1	1	1	1	1	1	1	1	1	1	1
144	2	1	64	0	2	1	1	1	1	1	1	1	1	1	1	1	1	1	1	1	1	1	1	1	1	1	1	1	1	1	1	1	1	1	1	30	1	1	1	1	1	1	1	1	1	1	1	1	1
145	2	1	57	3	3	1	1	1	1	1	1	1	1	1	1	1	1	1	1	1	1	1	1	1	1	1	1	1	1	1	1	1	1	1	1	30	1	1	1	1	1	1	1	1	1	1	1	1	1
305	2	1	64	0	2	1	1	1	1	1	1	1	1	1	1	1	1	1	1	1	1	1	1	1	1	1	1	1	1	1	1	1	1	1	1	30	1	1	1	1	1	1	1	1	1	1	1	1	1
294	2	1	59	0	3	1	1	1	1	1	1	1	1	1	1	1	1	1	1	1	1	1	1	1	1	1	1	1	1	1	1	1	1	1	1	30	1	1	1	1	1	1	1	1	1	1	1	1	1
169	2	1	61	3	2	1	1	1	1	1	1	1	1	1	1	1	1	1	1	1	1	1	1	1	1	1	1	1	1	1	1	1	1	1	1	30	1	1	1	1	1	1	1	1	1	1	1	1	1
289	2	1	67	0	2	1	1	1	1	1	1	1	1	1	1	1	1	1	1	1	1	1	1	1	1	1	1	1	1	1	1	1	1	1	1	30	1	1	1	1	1	1	1	1	1	1	1	1	1
292	2	1	49	4	3	1	1	1	1	1	1	1	1	1	1	1	1	1	1	1	1	1	1	1	1	1	1	1	1	1	1	1	1	1	1	30	1	1	1	1	1	1	1	1	1	1	1	1	1
122	2	1	56	0	2	1	1	1	1	1	1	1	1	1	1	1	1	1	1	1	1	1	1	1	1	1	1	1	1	1	1	1	1	1	1	30	1	1	1	1	1	1	1	1	1	1	1	1	1
114	3	1	50	9	3	1	1	1	1	1	0	1	1	1	1	1	1	1	1	1	1	1	1	1	1	1	1	1	1	1	1	1	1	1	1	29	1	1	1	1	1	0	1	1	1	1	1	1	1
41	3	1	35	12	3	1	1	1	1	1	0	1	1	1	1	1	1	1	1	1	1	1	1	0	1	1	1	1	1	1	1	1	1	1	1	28	1	1	1	1	1	0	1	1	1	1	1	1	0
33	3	1	37	9	3	1	0	1	0	1	0	1	1	1	1	1	1	1	1	1	1	1	1	0	1	1	1	1	1	1	1	1	1	1	0	25	1	0	1	0	1	0	1	1	1	1	1	1	1
121	3	1	25	4	3	1	1	1	1	1	0	1	1	1	1	1	1	1	1	1	1	1	1	0	1	1	1	1	1	1	1	1	1	1	1	28	1	1	1	1	1	0	1	1	1	1	1	1	0
105	3	1	50	6	3	1	0	1	1	1	1	1	1	1	1	1	1	1	1	1	1	1	1	0	1	1	0	1	1	1	1	1	1	1	0	26	1	0	1	1	1	1	1	1	1	1	1	1	1
31	3	1	53	2	3	1	1	1	0	1	0	1	1	1	1	1	1	1	1	1	1	1	1	0	1	1	1	1	1	1	1	1	1	1	1	27	1	0	1	0	1	0	0	1	1	1	1	1	1
116	3	1	59	6	3	1	1	1	1	1	0	1	1	1	1	1	1	1	0	1	1	1	1	1	1	1	0	1	1	1	1	1	1	1	0	26	1	1	1	1	1	0	1	1	1	1	1	1	1
118	3	1	33	0	2	1	1	1	0	1	1	1	1	1	1	1	1	1	1	1	1	1	0	0	1	1	1	1	1	1	1	1	1	1	0	26	1	1	1	0	1	1	1	1	1	1	1	1	1
194	3	1	32	0	1	1	1	1	1	1	0	1	1	1	1	1	1	1	1	1	1	1	1	0	1	1	0	1	0	1	1	1	1	1	0	25	1	1	1	1	1	0	1	1	1	1	1	1	1
197	3	1	77	2	3	1	0	1	1	1	0	1	1	1	1	1	1	1	0	1	1	1	1	0	1	1	1	1	1	1	1	1	1	1	0	25	1	0	1	1	1	0	1	1	1	1	1	1	1
190	3	1	46	3	3	1	0	1	1	1	0	1	1	1	1	0	1	1	1	1	1	1	1	0	1	1	1	1	1	1	1	1	1	1	1	26	1	0	1	1	1	0	1	1	1	1	0	1	1
38	3	1	53	12	3	1	1	1	0	1	0	1	1	1	1	1	1	1	1	1	1	1	1	0	1	1	0	1	1	1	1	1	1	1	1	26	1	1	1	0	1	0	1	1	1	1	1	1	1
112	3	1	55	0	1	1	1	1	0	1	1	1	1	1	1	1	1	1	1	1	1	1	1	0	1	1	1	1	1	1	1	1	1	1	0	27	1	1	1	0	1	1	1	1	1	1	1	1	1
107	3	1	69	6	3	1	1	1	1	1	1	1	1	1	1	1	1	1	1	1	1	1	1	1	1	1	1	1	1	1	1	1	1	1	1	30	1	1	1	1	1	1	1	1	1	1	1	1	1
108	3	1	59	0	1	1	1	1	0	1	1	1	1	1	1	1	1	1	1	1	1	1	1	1	1	1	1	1	1	1	1	1	1	1	1	29	1	1	1	0	1	1	1	1	1	1	1	1	1
207	3	1	38	1	3	1	0	1	1	1	1	1	1	1	1	1	1	1	1	1	1	1	1	0	1	1	1	1	0	1	1	1	1	1	0	26	1	0	1	1	1	1	1	1	1	1	1	1	1
193	3	1	60	1	1	1	0	1	1	1	0	1	1	1	1	1	1	1	1	1	1	1	1	0	1	1	1	1	1	1	1	1	1	1	1	27	1	0	1	1	1	0	1	1	1	1	1	1	1
106	3	1	57	3	3	1	1	1	1	1	1	1	1	1	1	1	1	1	0	1	1	1	1	0	1	1	1	1	1	1	1	1	1	1	1	28	1	1	1	1	1	1	1	1	1	1	1	1	1
34	3	1	49	0	1	1	0	1	1	1	1	1	1	1	1	1	1	1	1	1	1	1	1	0	1	1	1	1	1	1	1	1	1	1	1	28	1	0	1	1	1	1	1	1	1	1	1	1	1
36	3	1	63	4	3	1	1	1	1	1	1	1	1	1	1	1	1	1	1	1	1	1	1	0	1	1	1	1	1	1	1	1	1	1	1	29	1	1	1	1	1	1	1	1	1	1	1	1	1
191	3	1	50	6	3	1	0	1	1	1	1	1	1	1	1	1	1	1	1	1	1	1	1	0	1	1	1	1	1	1	1	1	1	1	0	27	1	0	1	1	1	1	1	1	1	1	1	1	1
206	3	1	78	2	2	1	0	1	1	1	1	1	1	1	1	1	1	1	1	1	1	1	1	0	1	1	1	1	1	1	1	1	1	1	0	27	1	0	1	1	1	1	1	1	1	1	1	1	1
209	3	1	74	0	1	1	0	1	1	1	1	1	1	1	1	1	1	1	1	1	1	1	1	0	1	1	1	1	1	1	1	1	1	1	0	27	1	0	1	1	1	1	1	1	1	1	1	1	1
201	3	1	45	2	2	1	1	1	1	1	1	1	1	1	1	1	1	1	1	1	1	1	1	0	1	1	1	1	1	1	1	1	1	1	0	28	1	1	1	1	1	1	1	1	1	1	1	1	1
35	3	1	57	2	2	1	1	1	1	1	1	1	1	1	1	1	1	1	1	1	1	1	1	0	1	1	1	1	1	1	1	1	1	1	0	28	1	1	1	1	1	1	1	1	1	1	1	1	1
39	3	1	63	3	3	1	1	1	0	1	1	1	1	1	1	1	1	1	1	1	1	1	1	0	1	1	1	1	1	1	1	1	1	1	1	28	1	1	1	0	1	1	1	1	1	1	1	1	1
32	3	1	70	0	3	1	1	1	1	1	0	1	1	1	1	1	1	1	1	1	1	1	1	1	1	1	1	1	1	1	1	1	1	1	1	29	1	1	1	1	1	0	1	1	1	1	1	1	1
203	3	1	66	0	1	1	1	1	1	1	1	1	1	1	1	1	1	1	1	1	1	1	1	0	1	1	1	1	1	1	1	1	1	1	1	29	1	1	1	1	1	1	1	1	1	1	1	1	1
200	3	1	63	0	1	1	1	1	1	1	1	1	1	1	1	1	1	1	1	1	1	1	1	1	1	1	1	1	1	1	1	1	1	0	0	28	1	1	1	1	1	1	1	1	1	1	1	1	1
111	3	1	54	0	1	1	1	1	1	1	1	1	1	1	1	1	1	1	1	1	1	1	1	0	1	1	1	1	1	1	1	1	1	1	1	29	1	1	1	1	1	1	1	1	1	1	1	1	1
120	3	1	50	1	1	1	1	1	1	1	1	1	1	1	1	1	1	1	1	1	1	1	1	1	1	1	1	1	1	1	1	1	1	1	0	29	1	1	1	1	1	1	1	1	1	1	1	1	1
119	3	1	50	2	3	1	1	1	1	1	1	1	1	1	1	1	1	1	1	1	1	1	1	0	1	1	1	1	1	1	1	1	1	1	1	29	1	1	1	1	1	1	1	1	1	1	1	1	1
113	3	1	37	0	2	1	1	1	1	1	1	1	1	1	1	1	1	1	1	1	1	1	1	1	1	1	1	1	1	1	1	1	1	1	1	30	1	1	1	1	1	1	1	1	1	1	1	1	1
109	3	1	48	0	1	1	1	1	1	1	1	1	1	1	1	1	1	1	1	1	1	1	1	1	1	1	1	1	1	1	1	1	1	1	1	30	1	1	1	1	1	1	1	1	1	1	1	1	1
110	3	1	59	3	3	1	1	1	1	1	1	1	1	1	1	1	1	1	1	1	1	1	1	0	1	1	1	1	1	1	1	1	1	1	1	29	1	1	1	1	1	1	1	1	1	1	1	1	1
117	3	1	53	0	2	1	1	1	1	1	1	1	1	1	1	1	1	1	1	1	1	1	1	1	1	1	0	1	1	1	1	1	1	1	1	29	1	1	1	1	1	1	1	1	1	1	1	1	1
204	3	1	73	4	3	1	1	1	1	1	1	1	1	1	1	1	1	1	1	1	1	1	1	0	1	1	1	1	1	1	1	1	1	1	0	28	1	1	1	1	1	1	1	1	1	1	1	1	1
37	3	1	67	3	3	1	1	1	1	1	1	1	1	0	1	1	1	1	0	1	1	1	1	1	1	1	1	1	1	1	1	1	1	1	1	28	1	1	1	1	1	1	1	1	0	1	1	1	1
202	3	1	56	0	1	1	1	1	1	1	1	1	1	1	1	1	1	1	1	1	1	1	1	0	1	1	1	1	1	1	1	1	1	1	1	29	1	1	1	1	1	1	1	1	1	1	1	1	1
192	3	1	65	6	3	1	1	1	1	1	1	1	1	1	1	1	1	1	1	1	1	1	1	1	1	1	1	1	1	1	1	1	1	1	0	29	1	1	1	1	1	1	1	1	1	1	1	1	1
188	3	1	60	3	2	1	1	1	1	1	1	1	1	1	1	1	1	1	1	1	1	1	1	1	1	1	1	1	1	1	1	1	1	1	1	30	1	1	1	1	1	1	1	1	1	1	1	1	1
196	3	1	49	0	1	1	1	1	1	1	1	1	1	1	1	1	1	1	1	1	1	1	1	0	1	1	1	1	1	1	1	1	1	1	1	29	1	1	1	1	1	1	1	1	1	1	1	1	1
198	3	1	55	2	1	1	1	1	1	1	1	1	1	1	1	1	1	1	1	1	1	1	1	0	1	1	1	1	1	1	1	1	1	1	1	29	1	1	1	1	1	1	1	1	1	1	1	1	1
205	3	1	52	0	1	1	1	1	1	1	1	1	1	1	1	1	1	1	1	1	1	1	1	1	1	1	1	1	1	1	1	1	1	1	1	30	1	1	1	1	1	1	1	1	1	1	1	1	1
208	3	1	60	6	3	1	1	1	1	1	1	1	1	1	1	1	1	1	0	1	1	1	1	1	1	1	1	1	1	1	1	1	1	1	1	29	1	1	1	1	1	1	1	1	1	1	1	1	1
195	3	1	66	0	2	1	1	1	1	1	1	1	1	1	1	1	1	1	1	1	1	1	1	0	1	1	1	1	1	1	1	1	1	1	1	29	1	1	1	1	1	1	1	1	1	1	1	1	1
189	3	1	47	0	3	1	1	1	1	1	0	1	1	1	1	1	1	1	1	1	1	1	1	1	1	1	1	1	1	1	1	1	1	1	1	29	1	1	1	1	1	0	1	1	1	1	1	1	1
40	3	1	52	1	3	1	1	1	1	1	1	1	1	1	1	1	1	1	1	1	1	1	1	1	1	1	1	1	1	1	1	1	1	1	1	30	1	1	1	1	1	1	1	1	1	1	1	1	1
199	3	1	62	4	3	1	1	1	1	1	1	1	1	1	1	1	1	1	1	1	1	1	1	1	1	1	1	1	1	1	1	1	1	1	1	30	1	1	1	1	1	1	1	1	1	1	1	1	1
115	3	1	76	0	1	1	1	1	1	1	1	1	1	1	1	1	1	1	1	1	1	1	1	1	1	1	1	1	1	1	1	1	1	1	1	30	1	1	1	1	1	1	1	1	1	1	1	1	1
8	1	2	61	16	3	0	0	1	0	0	0	0	0	0	1	0	0	0	0	0	0	0	0	0	1	1	0	0	0	0	0	0	0	0	0	4	0	0	0	0	0	0	0	0	0	1	0	0	0
58	1	2	52	17	3	1	1	1	0	0	0	0	0	0	1	0	0	0	0	0	0	0	0	0	1	0	0	0	0	0	0	0	0	0	0	5	1	1	1	0	0	0	0	0	0	1	0	0	0
135	1	2	41	17	3	1	0	0	0	0	0	0	1	0	1	0	0	0	0	1	0	0	0	0	1	1	0	0	0	0	0	0	0	0	0	6	0	0	0	0	0	0	0	1	0	1	0	0	0
53	1	2	45	12	3	0	0	1	0	0	0	0	0	0	1	0	0	0	0	0	0	0	0	0	1	0	0	0	0	1	1	1	0	0	0	6	0	0	0	0	0	0	0	0	0	0	0	0	0
16	1	2	49	16	3	0	1	1	0	0	0	0	0	0	1	0	0	0	0	0	0	0	0	0	0	1	0	0	0	0	0	1	1	1	0	7	0	1	1	0	0	0	0	0	0	1	0	0	0
47	1	2	47	9	4	1	0	1	0	0	0	0	0	0	1	0	0	0	1	1	1	0	0	0	1	0	0	0	0	0	1	0	0	1	0	9	1	0	1	0	0	0	0	0	0	1	0	0	0
42	1	2	53	12	3	1	0	1	0	0	0	0	0	0	1	0	0	0	0	0	0	0	0	0	0	0	0	1	0	0	1	0	0	0	0	5	1	0	1	0	0	0	0	0	0	1	0	0	0
12	1	2	44	17	4	1	0	1	0	0	1	0	0	0	1	0	0	0	0	1	0	0	0	0	1	1	0	1	0	0	1	0	0	1	0	10	1	0	0	0	0	0	0	0	0	1	0	0	0
9	1	2	34	17	4	0	0	1	0	0	0	0	1	1	1	0	1	0	0	1	0	1	0	0	1	0	1	1	0	0	1	1	1	0	0	13	0	0	1	0	0	0	0	1	1	1	0	0	0
50	1	2	51	15	4	1	0	1	0	0	0	0	0	0	1	0	1	1	0	0	1	0	0	0	0	1	0	0	0	0	1	1	1	1	0	11	1	0	1	0	0	0	0	0	0	1	0	1	1
134	1	2	40	19	4	0	1	1	0	1	1	1	1	0	1	0	1	0	0	0	0	0	0	0	0	1	0	1	0	0	1	0	1	0	0	12	0	1	1	0	1	1	1	1	0	0	0	1	0
46	1	2	48	7	3	1	0	1	1	0	0	0	0	0	1	0	0	0	0	1	1	0	0	1	1	1	0	1	1	0	1	0	0	1	0	13	1	0	1	1	0	0	0	0	0	1	0	0	0
14	1	2	32	17	3	0	0	1	0	0	0	0	0	1	1	0	0	0	0	1	1	0	0	0	0	1	0	0	0	1	1	0	0	1	0	9	1	0	1	0	0	0	0	0	1	1	0	0	0
45	1	2	47	12	3	0	0	1	1	0	0	0	0	0	1	0	0	0	0	0	1	0	0	0	1	1	0	0	0	1	1	0	0	1	0	9	0	0	1	1	0	0	0	0	0	1	0	0	0
1	1	2	50	8	3	0	0	1	0	1	0	1	0	0	1	1	0	0	0	0	0	0	0	0	1	1	1	0	0	1	1	1	0	1	0	12	0	0	1	0	1	0	1	0	0	1	1	0	0
48	1	2	46	6	3	1	0	1	0	1	0	0	0	0	1	0	1	0	0	1	1	0	0	0	1	1	0	0	0	0	1	1	0	0	0	11	1	0	1	0	0	0	0	0	0	1	0	1	0
7	1	2	35	10	3	1	1	1	0	1	0	0	1	0	1	1	1	0	0	0	1	0	0	0	0	1	1	1	0	0	1	1	1	1	0	16	1	1	1	0	1	0	0	1	0	1	1	0	0
5	1	2	63	16	3	1	1	1	0	1	0	0	1	0	1	0	1	0	1	0	0	1	0	1	1	1	1	0	0	1	0	1	0	1	0	16	1	1	1	0	1	0	0	1	0	1	0	1	0
49	1	2	39	8	3	1	0	1	0	1	0	0	0	0	1	0	1	0	0	1	1	1	0	0	1	1	0	1	0	0	0	1	1	0	0	13	1	0	1	0	1	0	0	0	0	1	0	1	0
64	1	2	50	17	3	1	1	1	0	1	0	0	1	0	1	0	1	0	1	0	1	0	0	0	1	0	0	0	0	0	1	1	1	1	0	14	1	1	1	0	1	0	0	1	0	1	0	1	0
10	1	2	33	17	3	1	0	1	0	0	0	1	1	1	1	1	1	1	1	0	0	1	0	0	0	1	1	1	1	1	1	1	1	1	0	20	1	0	1	0	0	0	0	0	0	1	1	0	1
59	1	2	24	6	3	1	0	1	1	0	0	0	1	0	1	0	1	0	1	0	1	0	0	0	1	1	0	0	0	1	1	1	1	1	0	15	1	0	1	1	0	0	0	1	0	1	0	1	0
70	1	2	28	17	3	1	0	1	0	1	0	1	1	1	0	1	1	0	1	1	1	0	0	0	0	1	0	1	0	0	1	1	1	1	0	17	1	0	1	0	1	0	1	1	1	1	0	1	0
56	1	2	28	6	3	1	1	1	0	0	0	0	1	0	1	1	1	0	0	1	1	0	0	0	1	0	0	0	0	1	1	1	0	1	0	14	1	1	1	0	0	0	0	1	0	1	1	0	0
11	1	2	59	19	3	1	0	1	1	0	0	0	1	1	1	1	1	0	1	1	0	1	0	1	1	1	0	1	0	1	1	1	1	0	0	19	1	0	1	0	0	0	0	1	1	1	1	1	0
15	1	2	60	12	3	1	0	1	0	1	0	0	1	1	1	1	0	0	1	1	1	0	1	0	1	1	0	1	0	1	1	1	1	1	0	19	1	0	1	0	1	0	0	1	1	1	0	0	0
55	1	2	42	12	3	1	1	1	0	1	0	0	1	0	1	1	1	0	0	1	1	0	0	0	1	0	0	1	1	1	1	1	0	1	0	17	1	1	1	0	1	0	0	1	0	1	1	0	0
136	1	2	70	0	3	1	0	1	0	1	1	1	0	1	1	1	0	0	0	1	0	1	0	0	1	1	1	0	0	1	1	0	1	0	0	16	1	0	1	0	1	1	1	0	1	1	1	0	0
60	1	2	34	6	3	1	0	1	0	1	0	0	1	0	1	0	0	0	0	0	1	0	1	0	1	1	0	1	0	1	1	1	1	1	0	15	1	0	1	0	1	0	0	1	0	1	0	0	0
63	1	2	66	6	3	1	0	1	0	1	0	1	0	0	1	0	1	1	0	1	1	1	1	0	1	1	0	1	1	0	1	1	1	1	0	19	1	0	1	0	1	0	1	0	0	1	0	1	1
4	1	2	47	12	3	1	1	1	1	0	0	1	1	0	1	1	1	0	1	1	1	1	1	0	1	1	1	1	1	1	1	1	1	1	0	24	1	0	1	0	0	0	1	1	0	1	1	1	0
65	1	2	26	6	3	1	0	1	1	1	0	1	1	0	1	0	1	1	1	1	1	0	0	0	1	1	0	0	0	1	1	1	1	1	0	19	1	0	1	1	1	0	1	1	0	1	0	1	1
13	1	2	53	0	3	1	1	1	0	1	0	0	1	0	1	0	1	1	1	1	1	1	1	0	1	1	0	1	1	1	1	1	1	1	0	22	1	1	1	0	1	0	0	1	0	1	0	1	1
306	1	2	57	22	3	1	1	1	0	1	0	1	1	0	1	1	0	0	1	1	1	1	0	0	1	1	0	1	0	0	1	1	1	1	0	19	1	1	1	0	1	0	1	1	0	1	1	0	0
44	1	2	56	3	3	1	0	1	1	0	1	1	0	1	0	0	1	1	0	1	1	0	1	0	1	1	0	1	1	1	1	0	1	1	0	19	1	0	1	1	0	1	1	0	1	0	0	1	1
51	1	2	50	12	3	1	1	1	1	1	1	1	1	1	1	1	1	0	1	1	1	0	1	0	0	1	0	1	0	1	1	1	1	1	0	23	1	1	1	1	1	1	1	1	1	1	1	1	0
137	1	2	43	17	3	1	0	1	0	1	0	1	1	1	1	1	1	1	1	1	1	0	0	0	1	1	0	1	1	1	1	1	1	1	0	22	1	0	1	0	1	0	1	1	1	1	1	1	1
2	1	2	46	17	3	1	1	1	1	0	1	1	0	1	1	0	1	1	1	1	0	0	1	0	1	1	1	1	1	1	1	1	1	1	0	23	1	1	1	1	0	1	1	0	1	1	0	1	1
66	1	2	33	2	2	1	0	1	0	1	0	1	1	0	1	0	0	1	1	1	1	0	0	0	1	1	0	1	1	1	1	1	1	1	0	19	1	0	1	0	1	0	1	1	0	1	0	0	1
138	1	2	29	9	3	1	0	1	0	1	0	1	1	1	1	1	1	0	1	1	1	0	1	0	1	1	0	1	0	1	1	1	1	1	0	21	1	0	1	0	1	0	1	1	1	1	1	1	0
54	1	2	60	4	3	1	0	1	0	1	0	1	1	1	1	1	1	1	0	1	1	0	1	1	1	1	1	1	0	1	1	1	1	1	0	23	1	0	1	0	1	0	1	1	1	1	1	1	1
61	1	2	57	6	3	1	0	1	1	1	0	0	1	1	1	1	0	1	1	1	1	1	1	0	1	1	0	1	1	0	1	1	1	1	1	23	1	0	1	1	1	0	0	1	1	1	1	0	1
6	1	2	30	11	3	1	1	1	1	1	0	1	1	1	1	1	1	1	1	1	1	1	1	1	1	1	1	1	1	1	1	0	1	1	1	28	1	1	1	1	1	0	1	1	1	1	1	1	1
43	1	2	46	6	3	1	1	1	1	0	0	1	1	0	1	0	0	1	1	1	1	0	1	0	1	1	0	1	1	1	1	1	1	1	0	21	1	1	1	1	0	0	1	1	0	1	0	0	1
3	1	2	61	5	3	1	1	1	1	1	0	1	1	1	1	1	1	1	1	1	1	1	1	0	1	1	1	1	0	1	1	1	1	1	0	26	1	1	1	1	1	0	1	1	1	1	1	1	1
62	1	2	48	17	3	1	0	1	0	1	0	1	1	1	1	0	1	1	1	1	1	1	1	0	1	1	1	1	0	1	1	1	1	1	0	23	1	0	1	0	1	0	1	1	1	1	0	1	1
57	1	2	69	4	3	1	1	1	1	1	1	1	1	1	1	1	0	0	1	1	0	0	0	0	1	1	1	1	1	1	1	1	1	1	0	23	1	1	1	1	1	1	1	1	1	1	1	0	0
67	1	2	61	6	3	1	0	1	0	1	0	1	1	0	1	1	1	1	1	1	1	1	1	0	1	1	0	1	1	1	1	1	1	1	0	23	1	0	1	0	1	0	1	1	0	1	1	1	1
52	1	2	56	9	3	1	1	1	1	1	1	1	1	0	1	0	1	1	1	1	1	1	1	0	1	1	0	1	1	1	1	1	1	1	1	26	1	1	1	1	1	1	1	1	0	1	0	1	1
139	1	2	45	3	2	1	0	1	1	1	0	1	1	1	1	1	1	1	1	1	1	1	1	0	1	1	1	1	1	1	1	1	1	1	0	26	1	0	1	1	1	0	1	1	1	1	1	1	1
263	2	2	25	6	3	1	0	1	0	0	0	0	0	0	0	0	0	1	0	1	1	0	0	0	0	1	0	0	0	0	1	0	0	0	0	7	1	0	1	0	0	0	0	0	0	0	0	0	1
175	2	2	34	17	3	1	0	1	0	0	0	0	0	0	1	0	1	0	0	1	0	0	0	0	0	1	0	1	0	0	1	0	1	1	0	10	1	0	1	0	0	0	0	0	0	1	0	1	0
249	2	2	40	13	3	1	0	1	0	0	0	1	0	0	0	0	0	0	0	0	0	1	0	0	1	1	1	0	0	0	1	1	1	1	0	11	1	0	1	0	0	0	1	0	0	0	0	0	0
271	2	2	25	14	3	1	0	0	0	0	0	1	1	0	1	0	1	0	0	1	1	0	0	0	1	1	1	1	0	1	1	1	0	1	0	15	0	0	0	0	0	0	1	1	0	1	0	1	0
244	2	2	48	17	3	0	1	1	0	0	0	1	1	0	1	0	1	0	0	0	0	1	0	0	0	1	1	0	0	0	1	1	1	1	0	13	0	1	1	0	0	0	1	1	0	1	0	1	0
264	2	2	33	12	3	0	0	1	0	0	0	0	1	0	1	0	0	1	0	1	1	0	0	0	1	1	0	0	0	0	0	1	1	1	0	11	0	0	1	0	0	0	0	1	0	1	0	0	1
269	2	2	26	16.5	3	1	0	1	0	0	0	1	0	1	1	0	1	1	1	1	1	1	0	0	1	1	0	1	1	0	1	1	1	1	0	19	1	0	1	0	0	0	1	0	1	1	0	1	0
259	2	2	39	10	3	0	0	1	0	0	0	1	1	0	1	0	0	0	0	1	1	0	0	0	1	1	0	0	1	0	1	0	1	0	0	11	0	0	1	0	0	0	1	1	0	1	0	0	0
267	2	2	32	12	3	1	1	1	0	0	0	0	1	1	1	1	0	1	1	1	0	1	0	0	1	1	0	0	1	0	1	1	1	0	0	17	1	1	1	0	0	0	0	1	1	1	1	0	1
275	2	2	47	20	3	0	1	1	0	0	1	1	0	1	1	0	1	0	0	1	0	0	0	0	1	1	0	1	1	1	1	1	1	0	0	16	0	1	1	0	0	1	1	0	1	1	0	1	0
262	2	2	40	13.5	3	0	0	1	0	1	0	1	0	0	1	0	1	0	1	1	1	1	0	0	1	1	0	1	0	0	1	1	1	0	0	15	0	0	1	0	1	0	1	0	0	1	0	1	0
261	2	2	34	6	3	1	0	1	0	0	0	1	0	0	1	0	0	0	0	1	1	1	0	0	1	1	0	1	1	0	1	1	1	1	0	15	0	0	1	0	0	0	1	0	0	1	0	0	0
260	2	2	30	9	3	1	1	1	0	0	1	0	0	1	1	1	1	0	1	1	0	1	0	0	1	1	0	1	0	1	1	1	1	0	0	18	1	1	1	0	0	1	0	0	1	1	1	1	0
282	2	2	39	2	3	1	0	1	0	0	0	1	1	1	1	0	1	1	1	1	1	0	0	0	0	1	0	1	1	1	1	1	1	0	0	18	1	0	1	0	0	0	1	1	1	1	0	1	1
247	2	2	63	17	3	0	0	1	0	0	0	1	0	1	1	0	1	1	0	1	1	1	0	0	1	1	0	1	1	0	1	1	1	0	0	16	0	0	1	0	0	0	1	0	1	1	0	1	1
286	2	2	20	0	2	1	0	1	0	0	0	1	0	0	1	1	1	0	0	1	1	1	0	0	1	1	0	1	1	1	1	1	1	1	0	18	1	0	1	0	0	0	1	0	0	1	1	1	0
274	2	2	53	12	3	0	1	1	0	0	0	1	0	1	1	0	0	1	1	1	1	1	0	0	1	1	0	0	0	0	1	1	1	0	0	15	0	1	1	0	0	0	1	0	1	1	0	0	1
273	2	2	57	12	3	0	0	1	0	0	1	1	0	1	1	1	1	0	1	1	1	1	0	1	1	1	0	0	1	1	1	1	1	1	0	20	0	0	1	0	0	0	1	0	1	1	1	1	0
285	2	2	19	0	2	1	0	1	0	0	0	1	0	0	1	0	1	0	1	1	1	1	0	0	1	1	0	1	1	1	1	1	1	1	0	18	1	0	1	0	0	0	1	0	0	1	0	1	0
248	2	2	64	3	2	1	1	1	0	0	0	1	0	1	1	0	0	1	0	0	1	1	0	0	1	1	1	0	0	1	1	1	1	0	0	16	1	1	1	0	0	0	1	0	1	1	0	0	1
278	2	2	49	9	3	0	0	1	0	0	0	1	0	1	1	0	1	0	0	1	1	1	0	0	1	1	0	1	1	1	1	1	1	1	0	17	0	0	1	0	0	0	1	0	1	1	0	1	0
277	2	2	40	6	3	1	0	1	0	0	0	1	0	1	1	0	1	1	1	0	1	1	0	0	1	1	0	1	1	0	1	1	1	1	0	18	1	0	1	0	0	0	1	0	1	1	0	1	1
270	2	2	36	17	3	1	0	1	0	0	1	1	0	1	1	0	1	0	0	1	1	1	0	0	1	1	0	1	1	1	1	1	1	1	0	19	1	0	1	0	0	1	1	0	1	1	0	1	0
256	2	2	52	6	3	1	0	1	1	0	0	1	0	0	1	0	0	1	1	1	0	1	0	1	1	1	0	1	1	1	1	1	1	0	0	18	1	0	1	1	0	0	1	0	0	1	0	0	1
174	2	2	56	9	3	1	1	1	1	1	0	1	1	1	1	0	1	0	0	1	0	1	0	0	1	1	1	1	0	0	1	1	1	0	1	20	1	1	1	1	1	0	1	1	1	1	0	1	0
255	2	2	65	6	3	1	0	1	1	0	0	1	1	1	1	0	0	0	0	1	1	1	0	0	1	1	0	0	1	0	1	1	1	0	0	16	1	0	1	1	0	0	1	1	1	1	0	0	0
266	2	2	31	5	3	1	0	1	1	0	0	1	0	1	1	1	1	1	0	1	0	0	0	0	1	1	1	0	0	0	1	1	1	1	0	17	1	0	1	1	0	0	1	0	1	1	1	1	1
283	2	2	47	9	3	0	0	1	1	0	0	1	0	1	1	1	0	1	1	1	1	1	0	0	1	1	0	1	1	1	1	1	1	1	0	20	0	0	1	1	0	0	1	0	1	1	1	0	1
176	2	2	37	9	3	1	0	1	0	0	0	1	0	1	1	1	1	1	0	1	1	1	0	0	1	1	0	0	0	1	1	1	1	1	0	18	1	0	1	0	0	0	1	0	1	1	1	1	1
276	2	2	51	2	2	1	1	1	0	0	0	1	1	1	1	0	1	1	1	1	1	1	0	0	1	1	0	0	1	0	1	1	1	0	0	19	1	1	1	0	0	0	1	1	1	1	0	1	1
280	2	2	39	6	3	1	1	1	0	1	1	1	0	1	1	0	1	0	1	1	1	1	0	0	1	1	0	1	1	1	1	1	1	1	0	22	1	1	1	0	1	1	1	0	1	1	0	1	0
252	2	2	50	8	3	1	0	1	1	0	0	1	1	1	1	1	1	1	1	1	1	1	1	0	1	1	1	1	1	0	1	1	1	1	0	24	1	0	1	1	0	0	1	1	1	1	1	1	1
245	2	2	60	9	3	1	0	1	0	1	0	1	0	0	1	0	1	1	1	1	0	1	0	0	1	1	0	1	1	0	1	1	1	1	1	19	1	0	1	0	1	0	1	0	0	1	0	1	1
288	2	2	46	6	3	1	1	1	1	0	1	1	0	1	1	0	1	1	0	1	1	1	0	0	1	1	0	1	0	0	1	1	1	1	0	20	1	1	1	1	0	1	1	0	1	1	0	1	1
272	2	2	52	15.5	3	1	1	1	1	0	0	1	1	1	1	1	1	1	0	1	1	1	1	0	1	1	1	1	0	1	1	1	1	1	0	24	1	1	1	1	0	0	1	1	1	1	1	1	1
253	2	2	32	6	2	1	1	1	1	1	0	1	0	0	1	0	0	1	0	1	1	1	0	0	1	1	0	1	1	0	1	1	1	1	0	19	1	1	1	1	1	0	1	0	0	1	0	0	1
284	2	2	29	3	2	1	1	1	0	0	0	1	0	1	1	0	0	0	1	1	1	1	0	0	1	1	0	1	1	0	1	1	1	1	0	18	1	1	1	0	0	0	1	0	1	1	0	0	0
268	2	2	56	12	3	1	0	1	0	0	1	1	1	1	1	1	0	0	1	1	1	1	0	0	1	1	1	1	1	0	1	1	1	1	0	21	1	0	1	0	0	1	1	1	1	1	1	0	0
250	2	2	55	6	3	1	1	1	1	0	0	1	0	1	1	0	0	1	0	1	1	1	0	0	1	1	1	1	1	1	1	1	1	1	0	21	1	1	1	1	0	0	1	0	1	1	0	0	1
251	2	2	51	9	3	1	1	1	1	0	0	1	0	1	1	1	1	1	0	1	1	1	0	0	1	1	0	1	1	1	1	1	1	1	0	22	1	1	1	1	0	0	1	0	1	1	1	1	1
281	2	2	34	6	3	1	1	1	1	1	0	1	1	1	1	0	1	0	1	1	1	0	1	0	1	1	0	1	1	1	1	1	1	1	0	23	1	1	1	1	1	0	1	1	1	1	0	1	0
257	2	2	49	6	3	0	0	1	1	0	1	1	1	1	1	1	0	0	1	1	1	1	0	0	1	1	0	1	1	0	1	1	1	1	0	20	0	0	1	1	0	1	1	1	1	1	1	0	0
287	2	2	28	4	3	1	1	1	1	1	1	1	0	0	1	1	1	0	1	1	1	1	0	0	1	1	1	1	1	1	1	1	1	1	0	24	1	1	1	1	1	1	1	0	0	1	1	1	0
254	2	2	37	9	3	1	1	1	1	0	1	1	1	1	1	1	1	1	0	1	1	1	0	0	1	1	1	1	1	1	1	1	1	1	0	25	1	1	1	1	0	1	1	1	1	1	1	1	1
172	2	2	49	4	3	1	1	1	1	1	0	1	1	1	1	1	0	1	1	1	1	1	1	0	1	1	1	1	1	1	1	1	1	1	1	27	1	1	1	1	1	0	1	1	1	1	1	0	1
279	2	2	60	6	3	1	1	1	1	1	1	1	1	1	1	1	1	1	0	1	1	1	0	1	1	1	1	1	0	1	1	1	1	0	0	25	1	1	1	1	1	1	1	1	1	1	1	1	1
258	2	2	34	3	3	1	1	1	0	0	0	1	0	1	1	1	1	1	1	1	1	1	0	1	1	1	0	1	1	1	1	1	1	1	0	23	1	1	1	0	0	0	1	0	1	1	1	1	1
265	2	2	65	12	3	1	1	1	1	0	1	1	0	1	1	0	1	1	1	1	1	1	0	0	1	1	0	1	1	1	1	1	1	1	0	23	1	1	1	1	0	1	1	0	1	1	0	1	1
173	2	2	22	5	2	1	0	1	0	1	1	1	1	1	1	1	1	1	1	1	1	1	1	0	1	1	1	1	1	1	1	1	1	1	0	26	1	0	1	0	1	1	1	1	1	1	1	1	1
246	2	2	52	6	3	1	1	1	0	1	0	1	0	1	1	1	1	1	1	1	1	1	1	0	1	1	0	1	0	1	1	1	1	1	1	24	1	1	1	0	1	0	1	0	1	1	1	1	1
177	3	2	28	5	3	0	0	1	0	1	0	0	0	1	1	0	0	0	0	0	1	1	0	0	1	1	0	1	0	1	1	1	1	0	0	13	0	0	1	0	1	0	0	0	1	1	0	0	0
28	3	2	40	16	3	0	1	1	0	1	0	1	1	1	1	0	1	0	0	1	0	0	0	0	1	1	1	1	1	1	1	1	1	1	0	19	1	1	1	1	1	0	1	1	1	1	0	0	0
234	3	2	51	17	3	1	0	1	1	0	0	0	0	1	1	0	0	0	0	1	1	1	0	0	1	1	0	1	1	1	1	1	1	1	0	17	1	0	1	1	0	0	0	0	1	1	0	0	0
232	3	2	57	4	3	1	0	1	0	1	0	1	1	1	1	0	0	0	1	1	0	0	1	0	1	1	0	1	0	1	1	1	1	1	0	18	1	0	1	0	1	0	1	1	1	1	0	0	0
212	3	2	44	17	3	1	0	1	0	1	1	1	0	0	1	0	1	1	1	1	1	0	0	0	1	1	0	0	0	1	1	1	1	1	0	18	1	0	1	0	1	1	1	0	0	1	0	1	1
184	3	2	27	11	3	1	0	1	0	1	0	1	1	1	1	1	1	0	1	1	1	1	0	0	1	1	1	1	0	0	1	1	1	1	1	22	1	0	1	0	1	0	1	1	1	1	1	1	0
231	3	2	52	3	3	1	1	1	0	1	0	1	1	1	1	1	0	1	0	1	1	0	0	0	1	1	0	1	1	1	0	1	1	1	0	20	1	1	1	0	1	0	1	1	1	1	1	0	1
226	3	2	30	17	3	1	1	1	0	1	0	1	1	0	1	1	0	1	1	1	1	1	0	0	1	1	0	0	0	1	1	1	1	1	0	20	1	1	1	0	1	0	1	1	0	1	1	0	1
211	3	2	41	22	3	1	0	1	0	1	0	0	1	0	1	0	1	0	1	1	1	0	0	0	1	1	0	1	1	1	1	1	1	1	1	19	1	0	1	0	1	0	0	1	0	1	0	1	0
210	3	2	28	12	3	1	0	1	0	1	0	0	0	1	1	0	1	1	1	1	1	0	1	0	1	1	1	1	1	1	1	1	1	0	0	20	1	0	1	0	1	0	0	0	1	1	0	1	1
225	3	2	36	17	3	0	0	1	0	1	0	0	1	1	1	0	1	0	0	1	1	1	1	0	1	1	1	1	1	1	1	1	1	1	0	20	0	0	1	0	1	0	0	1	1	1	0	1	0
178	3	2	50	17	3	1	0	1	0	0	0	1	1	0	1	0	0	1	0	1	1	0	0	0	1	1	0	1	1	1	1	1	1	1	0	17	1	0	1	0	0	0	1	1	0	1	0	0	1
187	3	2	38	9	3	1	0	1	0	1	0	1	1	1	1	1	1	1	1	1	1	0	0	0	1	1	0	1	1	1	1	1	1	1	0	22	1	0	1	0	1	0	1	1	1	1	1	1	1
218	3	2	33	6	3	1	1	1	0	1	0	0	1	0	1	0	1	1	1	1	1	0	1	0	1	1	0	1	0	1	1	1	1	1	0	20	1	1	1	0	1	0	0	1	0	1	0	1	1
227	3	2	60	17	3	1	0	1	0	1	0	1	1	1	1	0	1	1	1	1	1	0	1	0	1	1	0	1	0	1	1	1	1	1	0	21	1	0	1	0	1	0	1	1	1	1	0	1	1
240	3	2	45	16	3	1	1	1	0	1	0	1	1	1	1	0	0	1	0	1	1	1	0	0	1	1	0	1	0	1	1	1	1	1	0	20	1	1	1	0	1	0	1	1	1	1	0	0	1
223	3	2	37	17	3	1	0	1	0	1	0	0	1	1	1	0	1	1	0	1	1	0	1	0	1	1	0	1	1	1	1	1	1	1	0	20	1	0	1	0	1	0	0	1	1	1	0	1	1
237	3	2	65	6	3	1	0	1	0	1	0	1	1	0	1	0	0	1	0	1	1	1	1	0	1	1	0	1	1	1	1	1	1	1	0	20	1	0	1	0	1	0	1	1	0	1	0	0	1
186	3	2	42	9	3	1	0	1	0	1	0	0	1	1	1	1	1	1	1	1	1	0	0	0	1	1	0	1	0	1	1	1	1	1	0	20	1	0	1	0	1	0	0	1	1	1	1	1	1
183	3	2	36	9	3	1	1	1	1	1	0	0	1	1	1	0	1	1	1	1	1	1	0	0	1	1	0	1	0	1	1	1	1	1	0	22	1	1	1	1	1	0	0	1	1	1	0	1	1
238	3	2	50	4	3	1	0	1	0	1	0	1	1	1	1	1	1	1	0	1	1	1	1	0	1	1	0	1	0	1	1	1	1	0	0	21	1	0	1	0	1	0	1	1	1	1	1	1	1
221	3	2	42	16	3	1	1	1	1	1	0	1	1	1	1	0	1	0	1	1	1	0	0	0	1	1	0	1	1	1	1	1	1	1	1	23	1	1	1	1	1	0	1	1	1	1	0	1	1
27	3	2	46	2	3	1	0	1	0	1	0	1	1	0	1	1	1	1	1	1	1	1	1	0	1	1	1	1	1	1	1	1	1	1	0	24	0	0	1	0	1	0	1	1	0	1	1	1	1
235	3	2	40	12	3	1	1	1	1	1	0	1	1	1	1	1	0	1	1	1	1	1	0	0	1	1	0	1	1	1	1	1	1	1	0	24	1	1	1	1	1	0	1	1	1	1	1	0	1
213	3	2	38	6	3	1	0	1	0	1	0	1	1	1	1	0	1	1	1	1	1	1	1	0	1	1	0	1	1	1	1	1	1	1	0	23	1	0	1	0	1	0	1	1	1	1	0	1	1
215	3	2	51	6	3	1	0	1	0	1	0	0	1	1	1	1	1	1	0	1	1	0	1	0	1	1	1	1	0	1	1	1	1	1	0	21	1	0	1	0	1	0	0	1	1	1	1	1	1
224	3	2	58	14	3	1	0	1	0	1	0	0	1	1	1	1	1	1	0	1	1	1	1	0	1	1	0	1	1	1	1	1	1	1	0	22	1	0	1	0	1	0	0	1	1	1	1	1	1
242	3	2	49	12	3	1	1	1	1	1	0	1	1	1	1	1	1	1	1	1	1	0	0	0	1	1	1	1	1	1	1	1	1	1	0	25	1	1	1	1	1	0	1	1	1	1	1	1	1
241	3	2	49	4	3	1	0	1	0	1	0	1	1	0	1	1	1	1	1	1	1	0	1	0	1	1	1	1	1	0	1	1	1	1	0	22	1	0	1	0	1	0	1	1	0	1	1	1	1
216	3	2	52	13	3	1	1	1	0	1	0	1	1	1	1	0	0	1	1	1	1	1	1	0	1	1	0	1	1	1	1	1	1	1	0	23	1	1	1	0	1	0	1	1	1	1	0	0	1
228	3	2	48	6	3	1	0	1	0	1	0	1	1	1	1	1	1	1	1	1	1	0	1	0	1	1	0	1	1	1	1	1	1	1	0	23	1	0	1	0	1	0	1	1	1	1	1	1	1
243	3	2	60	6	3	1	0	1	1	1	0	1	1	1	1	0	1	1	0	1	1	1	1	0	1	1	0	1	0	1	1	1	1	1	0	22	1	0	1	1	1	0	1	1	1	1	0	1	1
29	3	2	37	17	3	1	1	1	1	1	1	1	1	1	1	1	1	1	1	1	1	1	1	0	1	1	1	1	1	1	1	1	1	1	1	29	1	1	1	0	1	1	1	1	1	1	1	1	1
214	3	2	39	17	3	1	1	1	0	1	1	1	1	1	1	0	1	1	1	1	1	1	1	0	1	1	0	1	1	1	1	1	1	1	0	25	1	1	1	0	1	1	1	1	1	1	0	1	1
222	3	2	72	12	3	1	1	1	0	1	0	1	1	1	1	0	1	1	1	1	1	1	1	0	1	1	0	1	0	1	1	1	1	1	0	23	1	1	1	0	1	0	1	1	1	1	0	1	1
236	3	2	39	23	3	1	1	1	1	1	0	1	1	1	1	1	1	1	1	1	1	1	1	0	1	1	0	1	0	1	1	1	1	1	0	25	1	1	1	1	1	0	1	1	1	1	1	1	1
233	3	2	58	6	3	1	0	1	1	1	1	1	1	0	1	0	0	1	0	1	1	1	1	0	1	1	0	1	1	1	1	1	1	1	0	22	1	0	1	1	1	1	1	1	0	1	0	0	1
180	3	2	36	9	3	1	0	1	0	1	0	1	1	1	1	1	1	1	1	1	1	1	1	0	1	1	0	1	1	1	1	1	1	1	0	24	1	0	1	0	1	0	1	1	1	1	1	1	1
185	3	2	46	9	3	1	0	1	1	1	0	0	1	1	1	1	1	1	1	1	1	1	1	0	1	1	0	1	1	1	1	1	1	1	1	25	1	0	1	1	1	0	0	1	1	1	1	1	1
182	3	2	46	6	3	1	0	1	1	1	0	1	1	1	1	1	1	1	1	1	1	1	1	0	1	1	0	1	1	1	1	1	1	1	0	25	1	0	1	1	1	0	1	1	1	1	1	1	1
104	3	2	67	18	3	1	0	1	1	1	0	1	1	1	1	0	1	1	0	1	1	1	1	0	1	1	1	1	1	1	1	1	1	1	0	24	1	0	1	1	1	0	1	1	1	1	0	1	1
220	3	2	45	16	3	1	1	1	1	1	1	1	1	1	1	1	1	1	1	1	1	1	1	0	1	1	1	1	1	1	1	1	1	0	0	27	1	1	1	1	1	1	1	1	1	1	1	1	1
219	3	2	33	9	3	1	0	1	1	1	0	1	1	1	1	1	1	1	1	1	1	1	1	1	1	1	1	1	1	1	1	1	1	1	0	27	1	0	1	1	1	0	1	1	1	1	1	1	1
217	3	2	49	9	3	1	0	1	1	1	0	1	1	1	1	1	1	1	1	1	1	1	1	0	1	1	0	1	1	1	1	1	1	1	0	25	1	0	1	1	1	0	1	1	1	1	1	1	1
179	3	2	35	9	3	1	1	1	1	1	0	0	1	1	1	1	1	1	1	1	1	1	1	0	1	1	0	1	1	1	1	1	1	1	0	25	1	1	1	1	1	0	0	1	1	1	1	1	1
230	3	2	56	2	2	1	1	1	1	1	1	1	1	1	1	1	1	1	1	1	1	1	1	0	1	1	1	1	1	1	1	1	1	1	0	28	1	1	1	1	1	1	1	1	1	1	1	1	1
239	3	2	48	5	3	1	1	1	1	1	0	1	1	1	1	1	1	1	1	1	1	1	1	0	1	1	1	1	1	1	1	1	1	1	0	27	1	1	1	1	1	0	1	1	1	1	1	1	1
30	3	2	53	4	3	1	1	1	0	1	1	1	1	1	1	1	1	1	1	1	1	1	1	1	1	1	1	1	1	1	1	1	1	1	1	29	1	0	1	0	1	1	1	1	1	1	1	1	1
181	3	2	52	4	2	1	1	1	1	1	1	1	1	1	1	1	1	1	1	1	1	1	1	0	1	1	1	1	1	1	1	1	1	1	0	28	1	1	1	1	1	1	1	1	1	1	1	1	1
229	3	2	63	3	2	1	1	1	1	1	1	1	1	1	1	1	1	1	1	1	1	1	1	1	1	1	1	1	1	1	1	1	1	1	0	29	1	1	1	1	1	1	1	1	1	1	1	1	1
[truncated: 112 more columns]
